# Supplementary material for: (6S,7S,8S,8aS)-6-Ethyl-7,8-dihy­droxy-1,5,6,7,8,8a-hexa­hydro­indolizin-3(2H)-one monohydrate
Source: Acta Crystallogr Sect E Struct Rep Online. 2010 Nov 10;66(Pt 12):o3112–3. doi: 10.1107/S1600536810044855 (PMC3011597; doi:10.1107/S1600536810044855)
Supplement: Supplementary file 1 [file e-66-o3112-sup1.cif]

##############################################################################
###                                                                        ###
###        Electronic paper (Acta Crystallographica Section E)             ###
###                                                                        ###
##############################################################################
#                                                                            #
# This CIF contains the data in a paper accepted for publication in Acta     #
# Crystallographica Section E. It conforms to the requirements of Notes      #
# for Authors for Section E, and has been peer reviewed under the auspices   #
# of the IUCr Commission on Journals.                                        #
#                                                                            #
# Full details of the Crystallographic Information File format               #
# are given in the paper "The Crystallographic Information File (CIF):       #
# a New Standard Archive File for Crystallography" by S. R. Hall, F. H.      #
# Allen and I. D. Brown [Acta Cryst. (1991), A47, 655-685].                  #
#                                                                            #
# The current version of the core CIF dictionary is obtainable from          #
# ftp://ftp.iucr.org/pub/cif_core.dic. The current version number is 2.4.    #
#                                                                            #
# Software is freely available for graphical display of the structure(s) in  #
# this CIF.  For information consult the CIF home page http://www.iucr.org/  #
# cif/home.html                                                              #
#                                                                            #
# This file may be used for bona fide research purposes within the           #
# scientific community so long as proper attribution is given to the journal # 
# article from which it was obtained.                                        #
#                                                                            #
##############################################################################
                                             
data_I
_audit_creation_method     SHELXL97
_chemical_name_systematic
;
(6<i>S</i>,7<i>S</i>,8<i>S</i>,8a<i>S</i>)-6-Ethyl-7,8-
dihydroxy-1,5,6,7,8,8a-hexahydroindolizin-3(2<i>H</i>)-one monohydrate
;
_chemical_name_common     ?
_chemical_formula_moiety     'C10 H17 N O3, H2 O'
_chemical_formula_sum     'C10 H19 N O4'
_chemical_formula_iupac     'C10 H17 N O3 , H2 O'
_chemical_formula_weight     217.26
_chemical_melting_point     ?
_symmetry_cell_setting     orthorhombic
_symmetry_space_group_name_H-M     'P 21 21 21'
_symmetry_space_group_name_Hall     'P 2ac 2ab'
loop_
    _symmetry_equiv_pos_as_xyz
    'x, y, z'
    '-x+1/2, -y, z+1/2'
    'x+1/2, -y+1/2, -z'
    '-x, y+1/2, -z+1/2'
_cell_length_a     7.1398(3)
_cell_length_b     7.3169(2)
_cell_length_c     20.8466(9)
_cell_angle_alpha     90.00
_cell_angle_beta     90.00
_cell_angle_gamma     90.00
_cell_volume     1089.05(7)
_cell_formula_units_Z     4
_cell_measurement_reflns_used     10421
_cell_measurement_theta_min     3.3959
_cell_measurement_theta_max     29.4952
_cell_measurement_temperature     298(2)
_exptl_crystal_description     prism
_exptl_crystal_colour     colourless
_exptl_crystal_size_max     0.55
_exptl_crystal_size_mid     0.25
_exptl_crystal_size_min     0.09
_exptl_crystal_density_diffrn     1.325
_exptl_crystal_density_meas     ?
_exptl_crystal_density_method     'not measured'
_exptl_crystal_F_000     472
_exptl_absorpt_coefficient_mu     0.102
_exptl_absorpt_correction_type     analytical
_exptl_absorpt_process_details     '(Clark & Reid, 1995)'
_exptl_absorpt_correction_T_min     0.945
_exptl_absorpt_correction_T_max     0.991
_exptl_special_details
;
face-indexed (Oxford Diffraction, 2006)
;
_diffrn_ambient_temperature     298(2)
_diffrn_radiation_type     MoK\a
_diffrn_radiation_wavelength     0.71073
_diffrn_radiation_source     'fine-focus sealed tube'
_diffrn_radiation_monochromator     graphite
_diffrn_measurement_device_type     'Oxford Gemini R CCD'
_diffrn_measurement_method
;
Rotation method data acquisition using \w and \f
;
_diffrn_detector_area_resol_mean     10.4340
_diffrn_reflns_number     17428
_diffrn_reflns_av_R_equivalents     0.0278
_diffrn_reflns_av_sigmaI/netI     0.0121
_diffrn_reflns_theta_min     4.09
_diffrn_reflns_theta_max     26.37
_diffrn_reflns_theta_full     26.37
_diffrn_measured_fraction_theta_max     0.994
_diffrn_measured_fraction_theta_full     0.994
_diffrn_reflns_limit_h_min     -8
_diffrn_reflns_limit_h_max     8
_diffrn_reflns_limit_k_min     -9
_diffrn_reflns_limit_k_max     9
_diffrn_reflns_limit_l_min     -26
_diffrn_reflns_limit_l_max     26
_diffrn_standards_number     0
_diffrn_standards_interval_count     .
_diffrn_standards_interval_time     .
_diffrn_standards_decay_%     0
_refine_special_details
;
Refinement of <i>F</i>^2^ against ALL reflections. The weighted <i>R</i>-factor
<i>wR</i> and goodness of fit <i>S</i> are based on <i>F</i>^2^, conventional
<i>R</i>-factors <i>R</i> are based on <i>F</i>, with <i>F</i> set to zero for
negative <i>F</i>^2^. The threshold expression of <i>F</i>^2^ >
\s(<i>F</i>^2^) is used only for calculating <i>R</i>-factors(gt) <i>etc</i>.
and is not relevant to the choice of reflections for refinement.
<i>R</i>-factors based on <i>F</i>^2^ are statistically about twice as large
as those based on <i>F</i>, and <i>R</i>- factors based on ALL data will be
even larger.
;
_reflns_number_total     1308
_reflns_number_gt     1161
_reflns_threshold_expression     I>2\s(I)
_refine_ls_structure_factor_coef     Fsqd
_refine_ls_matrix_type     full
_refine_ls_R_factor_all     0.0345
_refine_ls_R_factor_gt     0.0294
_refine_ls_wR_factor_gt     0.0783
_refine_ls_wR_factor_ref     0.0805
_refine_ls_goodness_of_fit_ref     1.057
_refine_ls_restrained_S_all     1.057
_refine_ls_number_reflns     1308
_refine_ls_number_parameters     148
_refine_ls_number_restraints     0
_refine_ls_hydrogen_treatment     mixed
_refine_ls_weighting_scheme     calc
_refine_ls_weighting_details
       'calc w = 1/[\s^2^(Fo^2^)+(0.0511P)^2^+0.0923P] where P=(Fo^2^+2Fc^2^)/3'
_atom_sites_solution_hydrogens     geom
_atom_sites_solution_primary     direct
_atom_sites_solution_secondary     difmap
_refine_ls_shift/su_max     0.000
_refine_ls_shift/su_mean     0.000
_refine_diff_density_max     0.161
_refine_diff_density_min     -0.137
_refine_ls_extinction_method     none
_refine_ls_extinction_coef     ?
loop_
    _atom_type_symbol
    _atom_type_description
    _atom_type_scat_dispersion_real
    _atom_type_scat_dispersion_imag
    _atom_type_scat_source
    'C' 'C' 0.0033 0.0000
                         'International Tables Vol C Tables 4.2.6.8 and 6.1.1.4'
    'H' 'H' 0.0000 0.0000
                         'International Tables Vol C Tables 4.2.6.8 and 6.1.1.4'
    'N' 'N' 0.0061 0.0000
                         'International Tables Vol C Tables 4.2.6.8 and 6.1.1.4'
    'O' 'O' 0.0106 0.0000
                         'International Tables Vol C Tables 4.2.6.8 and 6.1.1.4'
_computing_data_collection     'CrysAlis CCD (Oxford Diffraction, 2006)'
_computing_cell_refinement     'CrysAlis RED (Oxford Diffraction, 2006)'
_computing_data_reduction     'CrysAlis RED (Oxford Diffraction, 2006)'
_computing_structure_solution     'SHELXS97 (Sheldrick, 2008)'
_computing_structure_refinement     'SHELXL97 (Sheldrick, 2008)'
_computing_molecular_graphics     'DIAMOND (Brandenburg, 2001)'
_computing_publication_material
            'enCIFer (Allen <i>et al.</i>, 2004) and <i>PLATON</i> (Spek, 2009)'
loop_
    _atom_site_type_symbol
    _atom_site_label
    _atom_site_fract_x
    _atom_site_fract_y
    _atom_site_fract_z
    _atom_site_U_iso_or_equiv
    _atom_site_adp_type
    _atom_site_calc_flag
    _atom_site_refinement_flags
    _atom_site_occupancy
    _atom_site_disorder_assembly
    _atom_site_disorder_group
    C C2 0.7971(2) 0.5950(2) 0.21098(8) 0.0301(4) Uani d . 1 . .
    C C3 0.7338(3) 0.7182(2) 0.26470(8) 0.0347(4) Uani d . 1 . .
    H H3B 0.8405 0.7649 0.2884 0.042 Uiso calc R 1 . .
    H H3A 0.6524 0.6529 0.2941 0.042 Uiso calc R 1 . .
    C C4 0.6288(3) 0.8728(3) 0.23202(9) 0.0454(5) Uani d . 1 . .
    H H4B 0.6617 0.9895 0.2510 0.054 Uiso calc R 1 . .
    H H4A 0.4946 0.8553 0.2358 0.054 Uiso calc R 1 . .
    C C5 0.6903(2) 0.8652(2) 0.16126(8) 0.0314(4) Uani d . 1 . .
    H H5A 0.5790 0.8736 0.1339 0.038 Uiso calc R 1 . .
    C C6 0.8300(3) 1.0102(2) 0.14059(8) 0.0331(4) Uani d . 1 . .
    H H6A 0.9284 1.0227 0.1731 0.040 Uiso calc R 1 . .
    C C7 0.9168(3) 0.9620(2) 0.07610(9) 0.0359(4) Uani d . 1 . .
    H H7A 0.8175 0.9664 0.0437 0.043 Uiso calc R 1 . .
    C C8 1.0011(2) 0.7695(3) 0.07524(8) 0.0341(4) Uani d . 1 . .
    H H8A 1.0387 0.7430 0.0310 0.041 Uiso calc R 1 . .
    C C9 0.8502(3) 0.6316(2) 0.09368(8) 0.0339(4) Uani d . 1 . .
    H H9B 0.7529 0.6298 0.0612 0.041 Uiso calc R 1 . .
    H H9A 0.9043 0.5102 0.0963 0.041 Uiso calc R 1 . .
    C C10 1.1765(3) 0.7517(3) 0.11756(10) 0.0399(4) Uani d . 1 . .
    H H10B 1.2577 0.8557 0.1098 0.048 Uiso calc R 1 . .
    H H10A 1.1390 0.7552 0.1623 0.048 Uiso calc R 1 . .
    C C11 1.2854(3) 0.5778(3) 0.10545(10) 0.0514(5) Uani d . 1 . .
    H H11C 1.3930 0.5743 0.1331 0.062 Uiso calc R 1 . .
    H H11B 1.3255 0.5745 0.0615 0.062 Uiso calc R 1 . .
    H H11A 1.2070 0.4741 0.1141 0.062 Uiso calc R 1 . .
    N N1 0.7703(2) 0.68207(18) 0.15522(7) 0.0292(3) Uani d . 1 . .
    O O21 0.8643(2) 0.44131(16) 0.21682(6) 0.0420(3) Uani d . 1 . .
    O O22 0.7283(2) 1.17774(17) 0.13508(8) 0.0473(4) Uani d . 1 . .
    H H22A 0.776(4) 1.257(4) 0.1571(12) 0.057 Uiso d . 1 . .
    O O23 1.0557(2) 1.0928(2) 0.05882(8) 0.0565(4) Uani d . 1 . .
    H H23A 1.015(4) 1.177(4) 0.0304(13) 0.068 Uiso d . 1 . .
    O O24 0.9507(2) 1.3468(3) -0.03262(8) 0.0559(4) Uani d . 1 . .
    H H24A 1.013(4) 1.312(4) -0.0684(13) 0.067 Uiso d . 1 . .
    H H24B 0.851(4) 1.369(4) -0.0451(13) 0.067 Uiso d . 1 . .
loop_
    _atom_site_aniso_label
    _atom_site_aniso_U_11
    _atom_site_aniso_U_22
    _atom_site_aniso_U_33
    _atom_site_aniso_U_12
    _atom_site_aniso_U_13
    _atom_site_aniso_U_23
    C2 0.0274(8) 0.0256(8) 0.0373(9) -0.0042(7) -0.0022(7) -0.0007(7)
    C3 0.0365(9) 0.0329(8) 0.0346(9) -0.0024(8) 0.0014(7) -0.0006(7)
    C4 0.0523(11) 0.0395(10) 0.0444(11) 0.0134(10) 0.0139(9) 0.0010(9)
    C5 0.0312(8) 0.0270(8) 0.0359(9) 0.0044(7) -0.0026(7) -0.0004(7)
    C6 0.0355(9) 0.0251(8) 0.0387(9) -0.0008(8) -0.0106(7) 0.0016(7)
    C7 0.0325(9) 0.0376(9) 0.0375(9) -0.0057(8) -0.0061(8) 0.0108(8)
    C8 0.0354(9) 0.0404(9) 0.0265(8) -0.0020(8) 0.0011(7) 0.0010(7)
    C9 0.0378(9) 0.0327(9) 0.0312(9) -0.0021(8) 0.0004(7) -0.0064(7)
    C10 0.0323(9) 0.0396(10) 0.0478(11) -0.0019(9) -0.0005(8) 0.0035(9)
    C11 0.0504(12) 0.0576(13) 0.0462(12) 0.0150(11) -0.0002(10) 0.0036(10)
    N1 0.0316(7) 0.0230(6) 0.0330(7) 0.0003(6) 0.0019(6) -0.0007(6)
    O21 0.0514(8) 0.0282(6) 0.0465(7) 0.0091(6) -0.0047(7) 0.0021(6)
    O22 0.0560(9) 0.0234(6) 0.0624(9) 0.0034(7) -0.0181(7) -0.0010(6)
    O23 0.0418(8) 0.0553(9) 0.0726(10) -0.0098(8) -0.0016(7) 0.0328(8)
    O24 0.0482(9) 0.0650(10) 0.0546(9) 0.0009(9) 0.0021(7) 0.0157(8)
_geom_special_details
;
All e.s.d.'s (except the e.s.d. in the dihedral angle between two l.s. planes)
are estimated using the full covariance matrix. The cell e.s.d.'s are taken
into account individually in the estimation of e.s.d.'s in distances, angles
and torsion angles; correlations between e.s.d.'s in cell parameters are only
used when they are defined by crystal symmetry. An approximate (isotropic)
treatment of cell e.s.d.'s is used for estimating e.s.d.'s involving l.s.
planes.
;
loop_
    _geom_bond_atom_site_label_1
    _geom_bond_atom_site_label_2
    _geom_bond_site_symmetry_2
    _geom_bond_distance
    _geom_bond_publ_flag
    C2 O21 . 1.228(2) ?
    C2 N1 . 1.339(2) ?
    C2 C3 . 1.507(2) ?
    C3 C4 . 1.518(3) ?
    C3 H3B . 0.9700 ?
    C3 H3A . 0.9700 ?
    C4 C5 . 1.540(2) ?
    C4 H4B . 0.9700 ?
    C4 H4A . 0.9700 ?
    C5 N1 . 1.462(2) ?
    C5 C6 . 1.519(2) ?
    C5 H5A . 0.9800 ?
    C6 O22 . 1.429(2) ?
    C6 C7 . 1.522(3) ?
    C6 H6A . 0.9800 ?
    C7 O23 . 1.425(2) ?
    C7 C8 . 1.532(3) ?
    C7 H7A . 0.9800 ?
    C8 C9 . 1.525(2) ?
    C8 C10 . 1.538(3) ?
    C8 H8A . 0.9800 ?
    C9 N1 . 1.452(2) ?
    C9 H9B . 0.9700 ?
    C9 H9A . 0.9700 ?
    C10 C11 . 1.513(3) ?
    C10 H10B . 0.9700 ?
    C10 H10A . 0.9700 ?
    C11 H11C . 0.9600 ?
    C11 H11B . 0.9600 ?
    C11 H11A . 0.9600 ?
    O22 H22A . 0.82(3) ?
    O23 H23A . 0.90(3) ?
    O24 H24A . 0.91(3) ?
    O24 H24B . 0.78(3) ?
loop_
    _geom_angle_atom_site_label_1
    _geom_angle_atom_site_label_2
    _geom_angle_atom_site_label_3
    _geom_angle_site_symmetry_1
    _geom_angle_site_symmetry_3
    _geom_angle
    _geom_angle_publ_flag
    O21 C2 N1 . . 125.27(16) ?
    O21 C2 C3 . . 126.23(16) ?
    N1 C2 C3 . . 108.50(14) ?
    C2 C3 C4 . . 105.09(15) ?
    C2 C3 H3B . . 110.7 ?
    C4 C3 H3B . . 110.7 ?
    C2 C3 H3A . . 110.7 ?
    C4 C3 H3A . . 110.7 ?
    H3B C3 H3A . . 108.8 ?
    C3 C4 C5 . . 105.20(14) ?
    C3 C4 H4B . . 110.7 ?
    C5 C4 H4B . . 110.7 ?
    C3 C4 H4A . . 110.7 ?
    C5 C4 H4A . . 110.7 ?
    H4B C4 H4A . . 108.8 ?
    N1 C5 C6 . . 111.06(13) ?
    N1 C5 C4 . . 103.10(13) ?
    C6 C5 C4 . . 115.70(15) ?
    N1 C5 H5A . . 108.9 ?
    C6 C5 H5A . . 108.9 ?
    C4 C5 H5A . . 108.9 ?
    O22 C6 C5 . . 106.74(14) ?
    O22 C6 C7 . . 109.57(15) ?
    C5 C6 C7 . . 110.85(14) ?
    O22 C6 H6A . . 109.9 ?
    C5 C6 H6A . . 109.9 ?
    C7 C6 H6A . . 109.9 ?
    O23 C7 C6 . . 110.54(16) ?
    O23 C7 C8 . . 109.97(14) ?
    C6 C7 C8 . . 112.57(14) ?
    O23 C7 H7A . . 107.9 ?
    C6 C7 H7A . . 107.9 ?
    C8 C7 H7A . . 107.9 ?
    C9 C8 C7 . . 109.13(14) ?
    C9 C8 C10 . . 112.01(14) ?
    C7 C8 C10 . . 113.01(15) ?
    C9 C8 H8A . . 107.5 ?
    C7 C8 H8A . . 107.5 ?
    C10 C8 H8A . . 107.5 ?
    N1 C9 C8 . . 109.40(14) ?
    N1 C9 H9B . . 109.8 ?
    C8 C9 H9B . . 109.8 ?
    N1 C9 H9A . . 109.8 ?
    C8 C9 H9A . . 109.8 ?
    H9B C9 H9A . . 108.2 ?
    C11 C10 C8 . . 113.21(17) ?
    C11 C10 H10B . . 108.9 ?
    C8 C10 H10B . . 108.9 ?
    C11 C10 H10A . . 108.9 ?
    C8 C10 H10A . . 108.9 ?
    H10B C10 H10A . . 107.7 ?
    C10 C11 H11C . . 109.5 ?
    C10 C11 H11B . . 109.5 ?
    H11C C11 H11B . . 109.5 ?
    C10 C11 H11A . . 109.5 ?
    H11C C11 H11A . . 109.5 ?
    H11B C11 H11A . . 109.5 ?
    C2 N1 C9 . . 126.13(14) ?
    C2 N1 C5 . . 114.67(13) ?
    C9 N1 C5 . . 117.56(13) ?
    C6 O22 H22A . . 110.7(18) ?
    C7 O23 H23A . . 113.7(16) ?
    H24A O24 H24B . . 104(3) ?
loop_
    _geom_torsion_atom_site_label_1
    _geom_torsion_atom_site_label_2
    _geom_torsion_atom_site_label_3
    _geom_torsion_atom_site_label_4
    _geom_torsion_site_symmetry_1
    _geom_torsion_site_symmetry_2
    _geom_torsion_site_symmetry_3
    _geom_torsion_site_symmetry_4
    _geom_torsion
    _geom_torsion_publ_flag
    O21 C2 C3 C4 . . . . -169.29(17) ?
    N1 C2 C3 C4 . . . . 11.57(19) ?
    C2 C3 C4 C5 . . . . -17.83(19) ?
    C3 C4 C5 N1 . . . . 17.48(19) ?
    C3 C4 C5 C6 . . . . -103.96(16) ?
    N1 C5 C6 O22 . . . . 167.96(14) ?
    C4 C5 C6 O22 . . . . -74.98(18) ?
    N1 C5 C6 C7 . . . . 48.69(18) ?
    C4 C5 C6 C7 . . . . 165.76(15) ?
    O22 C6 C7 O23 . . . . 65.90(18) ?
    C5 C6 C7 O23 . . . . -176.56(14) ?
    O22 C6 C7 C8 . . . . -170.69(13) ?
    C5 C6 C7 C8 . . . . -53.14(19) ?
    O23 C7 C8 C9 . . . . -179.85(15) ?
    C6 C7 C8 C9 . . . . 56.42(18) ?
    O23 C7 C8 C10 . . . . 54.81(19) ?
    C6 C7 C8 C10 . . . . -68.92(19) ?
    C7 C8 C9 N1 . . . . -55.28(18) ?
    C10 C8 C9 N1 . . . . 70.64(19) ?
    C9 C8 C10 C11 . . . . 69.5(2) ?
    C7 C8 C10 C11 . . . . -166.77(16) ?
    O21 C2 N1 C9 . . . . -14.3(3) ?
    C3 C2 N1 C9 . . . . 164.90(15) ?
    O21 C2 N1 C5 . . . . -179.17(16) ?
    C3 C2 N1 C5 . . . . -0.02(19) ?
    C8 C9 N1 C2 . . . . -108.10(19) ?
    C8 C9 N1 C5 . . . . 56.43(19) ?
    C6 C5 N1 C2 . . . . 113.25(16) ?
    C4 C5 N1 C2 . . . . -11.28(19) ?
    C6 C5 N1 C9 . . . . -53.04(19) ?
    C4 C5 N1 C9 . . . . -177.56(15) ?
loop_
    _geom_hbond_atom_site_label_D
    _geom_hbond_atom_site_label_H
    _geom_hbond_atom_site_label_A
    _geom_hbond_site_symmetry_A
    _geom_hbond_distance_DH
    _geom_hbond_distance_HA
    _geom_hbond_distance_DA
    _geom_hbond_angle_DHA
    O22 H22A O21 1_565 0.82(3) 1.94(3) 2.7505(19) 173(3)
    O24 H24A O22 3_575 0.91(3) 2.07(3) 2.919(2) 155(2)
    O24 H24B O23 3_475 0.78(3) 2.14(3) 2.907(2) 167(3)
data_global
_journal_date_recd_electronic     2010-10-27
_journal_date_accepted     2010-11-02
_journal_name_full     'Acta Crystallographica, Section E'
_journal_year     2010
_journal_volume     66
_journal_issue     12
_journal_page_first     o3112
_journal_page_last     o3113
_journal_paper_category     QO
_journal_coeditor_code     FJ2360
_publ_contact_author_name     "Dr Viktor Vr\'abel"
_publ_contact_author_address
;
Institute of Analytical Chemistry
Faculty of Chemical and Food Technology
Slovak Technical University
Radlinsk\'eho 9
SK-812 37 Bratislava
Slovak Republic
;
_publ_contact_author_email     viktor.vrabel@stuba.sk
_publ_contact_author_fax     ?
_publ_contact_author_phone     '00421 02 59325285'
_publ_section_title
;\
(6<i>S</i>,7<i>S</i>,8<i>S</i>,8a<i>S</i>)-6-Ethyl-7,8-dihydroxy-1,5,6,7,8,8a-\
hexahydroindolizin-3(2<i>H</i>)-one monohydrate
;
loop_
    _publ_author_name
    _publ_author_address
    "Vr\'abel, Viktor"
;
Institute of Analytical Chemistry
Faculty of Chemical and Food Technology
Slovak Technical University
Radlinsk\'eho 9
SK-812 37 Bratislava
Slovak Republic
;
    "\<Svorc, \<Lubom\'ir"
;
Institute of Analytical Chemistry
Faculty of Chemical and Food Technology
Slovak Technical University
Radlinsk\'eho 9
SK-812 37 Bratislava
Slovak Republic
;
    "\<Saf\'a\<r, Peter"
;
Institute of Organic Chemistry, Catalysis and Petrochemistry
Faculty of Chemical and Food Technology
Slovak Technical University
Radlinsk\'eho 9
SK-812 37 Bratislava
Slovak Republic
;
    "\<Z\'u\<ziov\'a, Jozef\'ina"
;
Institute of Organic Chemistry, Catalysis and Petrochemistry
Faculty of Chemical and Food Technology
Slovak Technical University
Radlinsk\'eho 9
SK-812 37 Bratislava
Slovak Republic
;
