# Supplementary material for: (6S,7S,8S,8aS)-6-Ethyl-7,8-dihy­droxy-1,5,6,7,8,8a-hexa­hydro­indolizin-3(2H)-one monohydrate
Source: Acta Crystallogr Sect E Struct Rep Online. 2010 Nov 10;66(Pt 12):o3112–3. doi: 10.1107/S1600536810044855 (PMC3011597; doi:10.1107/S1600536810044855)
Supplement: Supplementary file 2 [file e-66-o3112-Isup2.hkl]

# 
# h,k,l, Fc-squared, Fo-squared, sigma(Fo-squared) and status flag 
# 
data_I
_shelx_title ' EXP_544 IN P2(1)2(1)2(1)' 
_shelx_refln_list_code          4 
_shelx_F_calc_maximum       89.34 
_exptl_crystal_F_000       472.00 
_reflns_d_resolution_high  0.8001 
 
loop_ 
 _symmetry_equiv_pos_as_xyz 
 'x, y, z' 
 '-x+1/2, -y, z+1/2' 
 'x+1/2, -y+1/2, -z' 
 '-x, y+1/2, -z+1/2' 
 
_cell_length_a     7.1398 
_cell_length_b     7.3169 
_cell_length_c    20.8466 
_cell_angle_alpha  90.000 
_cell_angle_beta   90.000 
_cell_angle_gamma  90.000 
 
_shelx_F_squared_multiplier     1.000 
 
loop_ 
 _refln_index_h 
 _refln_index_k 
 _refln_index_l 
 _refln_F_squared_calc 
 _refln_F_squared_meas 
 _refln_F_squared_sigma 
 _refln_observed_status 
   2   0   0     4797.22     4895.38     22.83 o 
   4   0   0      229.03      233.69      2.95 o 
   6   0   0        6.70        4.36      1.48 o 
   8   0   0       18.17       17.74      2.62 o 
   2   1   0      342.20      360.02      3.33 o 
   3   1   0      346.56      318.02      3.36 o 
   4   1   0       10.34        7.68      0.70 o 
   5   1   0       51.05       42.52      1.11 o 
   6   1   0       31.36       33.43      1.16 o 
   7   1   0        1.31        1.85      1.35 o 
   8   1   0       35.22       38.83      2.24 o 
   0   2   0      256.66      233.16      2.56 o 
   1   2   0       35.62       31.07      1.92 o 
   2   2   0      218.29      228.82      1.74 o 
   3   2   0      225.51      263.15      2.48 o 
   4   2   0     1318.13     1353.86     15.26 o 
   5   2   0       23.09       24.18      0.83 o 
   6   2   0        1.33        2.09      0.70 o 
   7   2   0        0.16        0.80      1.34 o 
   8   2   0       34.97       33.79      2.54 o 
   1   3   0      514.00      567.02      4.27 o 
   2   3   0      157.05      156.44      1.90 o 
   3   3   0       27.16       22.07      0.66 o 
   4   3   0        0.18        0.44      0.59 o 
   5   3   0      104.78      109.84      1.62 o 
   6   3   0      214.47      211.22      3.82 o 
   7   3   0        7.19       11.18      2.40 o 
   8   3   0       12.70       10.51      2.40 o 
   0   4   0      383.62      359.40      2.64 o 
   1   4   0       15.33       12.60      0.78 o 
   2   4   0        5.12        8.76      0.83 o 
   3   4   0      218.64      233.99      3.51 o 
   4   4   0        1.21        0.45      0.45 o 
   5   4   0       62.14       62.25      1.27 o 
   6   4   0        3.64        2.35      2.31 o 
   7   4   0        5.11        7.96      2.35 o 
   8   4   0        9.89       10.24      2.70 o 
   1   5   0       60.20       61.29      0.91 o 
   2   5   0        7.11        6.77      0.60 o 
   3   5   0       80.09       73.65      1.65 o 
   4   5   0      236.56      227.95      2.37 o 
   5   5   0       10.35        9.33      1.27 o 
   6   5   0       11.81        7.86      2.58 o 
   7   5   0       34.28       30.86      3.12 o 
   0   6   0        0.08        0.66      1.17 o 
   1   6   0      349.21      334.73      1.89 o 
   2   6   0       41.99       42.98      0.96 o 
   3   6   0      142.61      153.03      2.30 o 
   4   6   0        4.35        4.55      1.85 o 
   5   6   0        1.88        1.55      1.66 o 
   6   6   0       22.02       19.78      2.59 o 
   1   7   0      192.12      194.39      2.14 o 
   2   7   0        0.63        0.57      1.05 o 
   3   7   0        5.16        2.21      1.42 o 
   4   7   0       11.65       11.33      2.00 o 
   5   7   0       12.93       16.84      3.11 o 
   0   8   0        2.81        6.72      1.95 o 
   1   8   0        6.66        6.73      1.34 o 
   2   8   0       14.26       16.98      1.82 o 
   3   8   0        3.77        4.73      1.87 o 
   4   8   0       37.64       44.12      2.74 o 
   1   9   0        0.11        0.60      1.97 o 
   2   0   1     1175.05     1127.73      6.56 o 
   3   0   1      268.40      278.89      4.88 o 
   4   0   1        3.25        1.17      0.62 o 
   5   0   1        0.20        0.16      0.78 o 
   6   0   1        4.18        4.76      0.87 o 
   7   0   1       19.16       20.50      1.32 o 
   8   0   1        2.92        3.92      1.71 o 
   1   1   1     1468.48     1427.70      5.88 o 
   2   1   1     2841.44     2887.06     10.59 o 
   3   1   1       69.35       72.60      1.15 o 
   4   1   1      314.39      300.18      2.31 o 
   5   1   1       74.16       69.08      0.89 o 
   6   1   1      131.97      127.20      1.30 o 
   7   1   1       22.62       20.45      1.04 o 
   8   1   1        9.18        8.92      1.32 o 
   0   2   1      891.96      792.41      4.50 o 
   1   2   1      355.70      340.88      1.81 o 
   2   2   1     1624.15     1629.15      8.40 o 
   3   2   1     1506.46     1571.16      9.28 o 
   4   2   1      913.03      957.91      6.48 o 
   5   2   1      165.09      152.93      2.36 o 
   6   2   1       62.79       58.85      0.93 o 
   7   2   1       49.56       46.28      1.29 o 
   8   2   1        1.82        3.25      1.65 o 
   0   3   1      100.43      114.44      1.12 o 
   1   3   1      941.50      932.23      3.61 o 
   2   3   1     1322.55     1425.03      4.25 o 
   3   3   1      343.10      375.57      2.92 o 
   4   3   1      239.34      268.85      1.28 o 
   5   3   1       23.49       20.49      0.54 o 
   6   3   1       62.28       62.09      0.98 o 
   7   3   1       88.76       86.12      1.98 o 
   8   3   1        3.11        1.28      1.61 o 
   0   4   1      731.25      812.34      3.74 o 
   1   4   1     1020.45     1060.80      1.95 o 
   2   4   1      273.53      301.76      1.42 o 
   3   4   1      166.61      173.10      1.30 o 
   4   4   1       25.42       26.24      0.61 o 
   5   4   1       55.40       56.97      0.75 o 
   6   4   1       49.19       51.63      1.58 o 
   7   4   1       30.68       28.90      1.91 o 
   8   4   1       39.39       37.12      2.05 o 
   0   5   1      192.67      170.88      1.34 o 
   1   5   1      348.98      352.55      1.21 o 
   2   5   1      439.23      445.08      2.04 o 
   3   5   1       67.44       71.20      1.04 o 
   4   5   1      121.20      111.10      1.37 o 
   5   5   1      116.40      125.48      1.75 o 
   6   5   1        8.36        9.84      1.79 o 
   7   5   1       45.40       51.81      2.26 o 
   0   6   1       24.79       23.18      1.04 o 
   1   6   1       67.81       65.22      0.85 o 
   2   6   1      221.90      211.48      1.45 o 
   3   6   1       31.50       25.49      0.86 o 
   4   6   1       84.05       79.78      1.82 o 
   5   6   1       14.71       15.59      1.50 o 
   6   6   1        9.93        9.82      1.73 o 
   0   7   1       56.44       55.01      1.40 o 
   1   7   1      135.76      135.86      1.11 o 
   2   7   1       32.73       29.41      0.84 o 
   3   7   1        3.61        3.12      1.09 o 
   4   7   1        1.62        1.51      1.38 o 
   5   7   1        8.73       10.64      1.83 o 
   0   8   1       29.41       31.05      1.56 o 
   1   8   1        8.52        7.35      0.99 o 
   2   8   1        8.42        8.37      1.36 o 
   3   8   1       14.88       14.64      1.54 o 
   4   8   1        0.30        0.14      1.70 o 
   0   9   1       28.85       30.53      2.21 o 
   1   9   1        7.67        8.82      1.47 o 
   2   0   2     7982.09     7808.39     33.65 o 
   3   0   2      453.77      452.43      4.54 o 
   4   0   2      168.93      159.19      2.48 o 
   5   0   2       51.25       57.27      1.18 o 
   6   0   2        8.84        7.49      0.89 o 
   7   0   2       31.49       30.47      1.49 o 
   8   0   2       27.84       29.62      2.02 o 
   1   1   2      992.37      962.23      4.67 o 
   2   1   2     1127.53     1096.17      9.56 o 
   3   1   2      389.15      392.03      2.06 o 
   4   1   2       31.84       32.18      0.66 o 
   5   1   2      229.81      230.93      1.34 o 
   6   1   2       52.78       54.34      1.04 o 
   7   1   2       27.75       29.81      1.25 o 
   8   1   2       38.39       37.55      1.52 o 
   0   2   2        5.47        8.82      0.69 o 
   1   2   2      319.50      294.72      1.72 o 
   2   2   2      964.54      970.44      8.38 o 
   3   2   2      759.89      811.12      5.79 o 
   4   2   2      558.33      571.33      3.87 o 
   5   2   2      315.94      313.03      2.22 o 
   6   2   2      169.17      151.80      1.32 o 
   7   2   2       78.28       77.49      1.44 o 
   8   2   2        0.63       -0.84      1.47 o 
   0   3   2      163.92      156.25      1.07 o 
   1   3   2      946.32      980.22      3.84 o 
   2   3   2      886.15      991.99      4.79 o 
   3   3   2      645.28      656.91      3.20 o 
   4   3   2      164.70      176.86      1.25 o 
   5   3   2      167.81      149.35      1.57 o 
   6   3   2       43.05       42.29      0.90 o 
   7   3   2        6.77        5.10      1.36 o 
   8   3   2       15.88       14.25      1.70 o 
   0   4   2        4.58        2.51      0.63 o 
   1   4   2      489.86      515.95      1.75 o 
   2   4   2      105.85      125.83      0.72 o 
   3   4   2      213.16      199.96      1.42 o 
   4   4   2      125.45      122.59      1.22 o 
   5   4   2       77.82       76.40      1.22 o 
   6   4   2       22.02       22.52      1.47 o 
   7   4   2       20.87       21.33      1.88 o 
   0   5   2      289.38      274.20      1.47 o 
   1   5   2       21.83       23.89      0.56 o 
   2   5   2      174.57      170.34      0.95 o 
   3   5   2       38.43       34.00      0.62 o 
   4   5   2       39.27       35.18      0.79 o 
   5   5   2       27.43       24.91      1.03 o 
   6   5   2       37.35       37.54      1.96 o 
   7   5   2       10.06        9.18      1.82 o 
   0   6   2        6.02        6.36      0.91 o 
   1   6   2      600.94      583.34      2.81 o 
   2   6   2      128.77      127.72      1.11 o 
   3   6   2      155.96      137.22      1.25 o 
   4   6   2       11.98       12.12      1.38 o 
   5   6   2        4.22        3.19      1.55 o 
   6   6   2        3.36        3.62      1.56 o 
   0   7   2       71.31       71.11      1.50 o 
   1   7   2      229.51      219.70      1.35 o 
   2   7   2       73.98       61.18      0.99 o 
   3   7   2        5.07        2.87      1.17 o 
   4   7   2        1.10        2.84      1.33 o 
   5   7   2        3.66        5.14      1.68 o 
   0   8   2        6.27        5.79      1.35 o 
   1   8   2       12.62       13.84      1.02 o 
   2   8   2        0.29        0.59      1.33 o 
   3   8   2       18.36       19.23      1.54 o 
   4   8   2        0.44       -0.74      1.62 o 
   0   9   2       11.02       13.59      2.07 o 
   1   9   2        6.67        7.29      1.50 o 
   1   0   3     3728.22     3511.12     15.06 o 
   2   0   3       37.43       46.28      1.12 o 
   3   0   3       28.15       26.22      0.75 o 
   4   0   3       35.92       35.13      0.89 o 
   5   0   3        9.16        5.99      0.79 o 
   6   0   3        3.57        2.20      0.84 o 
   7   0   3       32.33       31.52      1.26 o 
   8   0   3        4.33        2.91      1.70 o 
   1   1   3     1723.03     1684.37      6.85 o 
   2   1   3      574.52      581.78      2.18 o 
   3   1   3     1769.33     1834.58      5.03 o 
   4   1   3        7.66        8.15      0.54 o 
   5   1   3       13.65       12.98      0.66 o 
   6   1   3       60.21       55.06      0.99 o 
   7   1   3       23.29       22.85      1.20 o 
   8   1   3       34.07       36.64      1.49 o 
   0   2   3     6074.31     5821.64     24.02 o 
   1   2   3      431.43      407.22      1.55 o 
   2   2   3     1112.86     1187.38      3.34 o 
   3   2   3       96.20       84.78      0.76 o 
   4   2   3      148.90      157.16      0.96 o 
   5   2   3      578.01      574.80      3.31 o 
   6   2   3        5.00        5.00      0.76 o 
   7   2   3       25.09       25.81      1.24 o 
   8   2   3       17.74       15.67      1.68 o 
   0   3   3      401.40      400.86      1.68 o 
   1   3   3      492.92      542.43      1.79 o 
   2   3   3      350.34      369.02      2.11 o 
   3   3   3      973.08     1036.47      5.88 o 
   4   3   3      211.92      205.91      1.53 o 
   5   3   3      235.58      242.87      1.46 o 
   6   3   3        6.67        7.90      0.65 o 
   7   3   3       18.33       16.51      1.43 o 
   8   3   3        6.29        5.44      1.85 o 
   0   4   3       56.84       53.02      0.85 o 
   1   4   3      473.44      500.20      1.65 o 
   2   4   3       76.03       89.98      0.69 o 
   3   4   3      101.03      103.13      0.92 o 
   4   4   3        8.08        7.28      0.66 o 
   5   4   3      209.34      203.40      1.68 o 
   6   4   3       17.50       18.19      1.15 o 
   7   4   3       54.80       48.76      2.09 o 
   0   5   3      357.18      373.54      1.91 o 
   1   5   3       72.57       75.53      0.75 o 
   2   5   3       21.77       23.69      0.61 o 
   3   5   3      142.52      131.75      1.11 o 
   4   5   3       69.28       67.84      0.96 o 
   5   5   3        0.61        0.83      0.57 o 
   6   5   3        1.19        2.59      1.62 o 
   7   5   3       41.32       49.98      2.17 o 
   0   6   3      144.77      144.04      1.64 o 
   1   6   3       74.28       69.95      0.91 o 
   2   6   3       60.19       56.99      0.91 o 
   3   6   3      160.92      157.48      1.69 o 
   4   6   3        8.64        8.01      1.02 o 
   5   6   3        1.06        1.52      1.46 o 
   6   6   3       10.92       13.80      1.78 o 
   0   7   3      120.63      118.88      1.81 o 
   1   7   3       61.04       60.05      1.02 o 
   2   7   3       27.21       26.97      0.87 o 
   3   7   3        6.87        6.83      1.10 o 
   4   7   3       13.62       15.97      1.51 o 
   5   7   3        4.74        4.33      1.74 o 
   0   8   3       46.43       42.96      1.77 o 
   1   8   3       66.49       69.40      1.45 o 
   2   8   3       38.17       42.88      1.70 o 
   3   8   3       70.59       68.93      1.88 o 
   4   8   3       20.72       27.08      1.76 o 
   0   9   3        0.35       -0.10      2.38 o 
   1   9   3        9.81       10.97      1.43 o 
   1   0   4     5609.03     5526.36     30.19 o 
   2   0   4     3438.44     3396.84     13.77 o 
   3   0   4        0.69        1.76      0.60 o 
   4   0   4      179.55      167.05      1.45 o 
   5   0   4      133.27      131.86      1.47 o 
   6   0   4       25.12       27.35      1.01 o 
   7   0   4       87.89       81.38      1.96 o 
   8   0   4       17.28       19.80      1.90 o 
   0   1   4     1665.17     1685.92      6.90 o 
   1   1   4     4116.97     3948.12     19.34 o 
   2   1   4     1451.68     1466.10      6.47 o 
   3   1   4       44.08       46.01      0.66 o 
   4   1   4        9.67        8.22      0.56 o 
   5   1   4       23.88       23.66      0.72 o 
   6   1   4       87.26       82.30      1.16 o 
   7   1   4      126.14      130.08      1.84 o 
   8   1   4       19.54       23.49      1.46 o 
   0   2   4      171.48      172.39      1.01 o 
   1   2   4      164.44      157.23      0.69 o 
   2   2   4      204.98      221.80      1.92 o 
   3   2   4        1.57        1.85      0.53 o 
   4   2   4        0.57        1.55      0.44 o 
   5   2   4       60.77       55.35      1.55 o 
   6   2   4      121.30      117.26      1.24 o 
   7   2   4        9.89       12.10      1.12 o 
   8   2   4       28.53       28.26      1.87 o 
   0   3   4        0.03        0.62      0.58 o 
   1   3   4       35.94       36.62      0.49 o 
   2   3   4      695.86      706.43      2.38 o 
   3   3   4      459.48      499.44      2.14 o 
   4   3   4      279.71      288.74      1.87 o 
   5   3   4      306.30      314.45      1.65 o 
   6   3   4       56.07       54.67      1.14 o 
   7   3   4        9.29       12.47      1.45 o 
   8   3   4       23.43       21.41      2.04 o 
   0   4   4      139.60      132.05      1.09 o 
   1   4   4      250.55      257.75      0.98 o 
   2   4   4      121.65      119.56      0.91 o 
   3   4   4       17.92       17.08      0.49 o 
   4   4   4      185.93      198.81      1.52 o 
   5   4   4      112.87      100.73      1.30 o 
   6   4   4       62.86       60.75      1.56 o 
   7   4   4       52.25       55.59      2.15 o 
   0   5   4        3.79        5.62      0.69 o 
   1   5   4       51.45       52.10      0.71 o 
   2   5   4       55.40       52.94      0.66 o 
   3   5   4        5.99        3.82      0.67 o 
   4   5   4        6.42        5.39      0.67 o 
   5   5   4        6.94        6.24      0.80 o 
   6   5   4        4.50        6.49      1.70 o 
   7   5   4        5.12        7.73      1.86 o 
   0   6   4      210.58      199.95      1.85 o 
   1   6   4        3.91        5.00      0.66 o 
   2   6   4      204.34      201.53      1.29 o 
   3   6   4       45.74       44.97      1.10 o 
   4   6   4       22.97       19.84      1.15 o 
   5   6   4        6.29        3.85      1.51 o 
   6   6   4        2.15        3.29      1.64 o 
   0   7   4      220.48      214.98      2.25 o 
   1   7   4       53.11       49.39      1.05 o 
   2   7   4       20.60       21.17      0.89 o 
   3   7   4        1.20        2.31      1.13 o 
   4   7   4       28.60       31.77      1.56 o 
   5   7   4       16.91       19.34      1.82 o 
   0   8   4        5.35        5.91      1.66 o 
   1   8   4       21.43       18.85      1.24 o 
   2   8   4        8.10        7.01      1.44 o 
   3   8   4        8.51        9.06      1.45 o 
   4   8   4       53.39       59.41      2.00 o 
   0   9   4       16.32       13.84      2.19 o 
   1   0   5      282.84      299.39      2.29 o 
   2   0   5       26.65       29.58      0.99 o 
   3   0   5      156.40      151.89      1.31 o 
   4   0   5        4.66        5.37      0.65 o 
   5   0   5        0.90        0.99      0.75 o 
   6   0   5       84.88       86.40      1.39 o 
   7   0   5        7.39        7.60      1.54 o 
   8   0   5        0.00        0.18      1.67 o 
   0   1   5     1937.63     1906.75      7.62 o 
   1   1   5     3173.99     3213.35     13.03 o 
   2   1   5      324.79      344.57      1.49 o 
   3   1   5      391.26      410.83      1.87 o 
   4   1   5       17.98       16.40      0.59 o 
   5   1   5      102.11      103.87      1.10 o 
   6   1   5      109.44       98.69      1.26 o 
   7   1   5       33.10       35.93      1.34 o 
   8   1   5       42.45       42.25      1.56 o 
   0   2   5       67.77       53.57      0.75 o 
   1   2   5      478.38      509.28      1.95 o 
   2   2   5      729.92      754.94      2.35 o 
   3   2   5      137.09      140.30      1.13 o 
   4   2   5       17.31       17.30      0.53 o 
   5   2   5      146.78      151.20      1.17 o 
   6   2   5       42.19       41.74      0.94 o 
   7   2   5       69.69       66.68      1.51 o 
   8   2   5       75.07       84.02      2.38 o 
   0   3   5        4.76        4.23      0.56 o 
   1   3   5       17.60       17.95      0.44 o 
   2   3   5      416.57      425.71      1.39 o 
   3   3   5      439.12      435.19      1.93 o 
   4   3   5      346.34      357.95      1.83 o 
   5   3   5       91.49       95.83      1.11 o 
   6   3   5      186.94      187.97      2.15 o 
   7   3   5        9.43       11.32      1.38 o 
   8   3   5        9.64       10.62      1.81 o 
   0   4   5       16.61       17.68      0.73 o 
   1   4   5      206.48      209.81      1.07 o 
   2   4   5      141.25      136.08      0.87 o 
   3   4   5      399.10      388.55      2.53 o 
   4   4   5      303.74      304.28      2.01 o 
   5   4   5      227.61      224.28      1.71 o 
   6   4   5       36.66       37.28      1.34 o 
   7   4   5       22.72       18.94      1.67 o 
   0   5   5      495.47      510.71      3.02 o 
   1   5   5       39.35       39.45      0.67 o 
   2   5   5       86.70       84.78      0.81 o 
   3   5   5       78.84       72.93      1.03 o 
   4   5   5        5.93        4.65      0.69 o 
   5   5   5       21.50       19.70      0.95 o 
   6   5   5       25.49       30.91      1.97 o 
   7   5   5       24.50       26.21      1.98 o 
   0   6   5      333.95      340.80      3.27 o 
   1   6   5      144.59      150.61      1.17 o 
   2   6   5       78.16       77.88      0.96 o 
   3   6   5       32.08       33.52      1.01 o 
   4   6   5       36.13       31.39      1.24 o 
   5   6   5        3.58        3.86      1.50 o 
   6   6   5        2.32        4.69      1.59 o 
   0   7   5        0.54        0.94      1.21 o 
   1   7   5       20.81       18.73      0.94 o 
   2   7   5       15.05       12.10      0.92 o 
   3   7   5       26.64       26.29      1.33 o 
   4   7   5       16.62       18.87      1.63 o 
   5   7   5        9.84       12.46      1.80 o 
   0   8   5       64.99       61.90      2.10 o 
   1   8   5       37.55       34.44      1.39 o 
   2   8   5       59.92       59.55      1.77 o 
   3   8   5       23.52       24.34      1.64 o 
   0   0   6     3243.57     3292.66     13.73 o 
   1   0   6       27.78       27.41      0.78 o 
   2   0   6      728.49      749.66      3.04 o 
   3   0   6        9.56       10.93      0.58 o 
   4   0   6       98.47       98.64      1.11 o 
   5   0   6      599.49      621.52      4.19 o 
   6   0   6        0.21       -0.01      0.80 o 
   7   0   6        2.29        2.86      1.51 o 
   8   0   6       30.53       28.86      2.05 o 
   0   1   6       51.07       46.29      0.76 o 
   1   1   6      100.69       99.56      0.77 o 
   2   1   6     1151.61     1159.44      4.25 o 
   3   1   6      400.68      428.08      3.29 o 
   4   1   6      118.67      117.06      1.06 o 
   5   1   6       58.04       62.97      0.87 o 
   6   1   6       72.06       65.14      1.04 o 
   7   1   6       60.01       61.89      1.35 o 
   8   1   6       19.56       20.98      1.53 o 
   0   2   6      178.67      160.52      1.34 o 
   1   2   6      840.02      855.67      1.89 o 
   2   2   6      116.33      122.14      0.84 o 
   3   2   6      132.31      124.25      1.09 o 
   4   2   6       47.89       46.51      0.66 o 
   5   2   6      199.64      194.86      1.54 o 
   6   2   6      123.98      123.58      1.33 o 
   7   2   6       98.58       96.50      1.73 o 
   8   2   6       11.86       13.01      1.65 o 
   0   3   6      516.22      517.68      2.45 o 
   1   3   6      163.09      168.38      0.77 o 
   2   3   6      539.58      551.73      1.78 o 
   3   3   6      142.10      144.38      1.33 o 
   4   3   6       85.21       78.31      0.84 o 
   5   3   6      161.31      170.11      1.32 o 
   6   3   6      145.52      139.43      1.87 o 
   7   3   6       55.94       57.73      1.78 o 
   8   3   6       10.56        7.93      1.77 o 
   0   4   6       15.75       21.39      0.76 o 
   1   4   6        8.68       11.52      0.48 o 
   2   4   6      441.53      454.96      1.65 o 
   3   4   6      120.66      124.69      1.26 o 
   4   4   6      159.79      147.30      1.50 o 
   5   4   6       48.56       50.84      0.91 o 
   6   4   6        6.88        6.87      1.16 o 
   7   4   6        7.52        9.91      1.59 o 
   0   5   6       32.97       33.44      0.95 o 
   1   5   6       63.68       58.35      0.74 o 
   2   5   6        8.29        9.81      0.53 o 
   3   5   6       16.86       15.62      0.69 o 
   4   5   6       44.55       45.13      0.93 o 
   5   5   6       17.39       16.60      1.09 o 
   6   5   6        1.63        3.13      1.42 o 
   7   5   6        3.57        3.66      1.81 o 
   0   6   6      428.07      416.05      2.64 o 
   1   6   6      739.33      728.32      3.62 o 
   2   6   6      135.92      126.27      1.13 o 
   3   6   6       77.22       72.96      1.38 o 
   4   6   6       60.74       53.62      1.26 o 
   5   6   6       12.36       14.13      1.48 o 
   6   6   6        5.18        6.65      1.66 o 
   0   7   6        0.39        0.39      1.23 o 
   1   7   6       19.58       18.69      1.02 o 
   2   7   6        6.23        6.82      0.87 o 
   3   7   6        8.07        8.75      1.20 o 
   4   7   6       41.66       41.12      1.78 o 
   5   7   6       22.22       31.20      1.83 o 
   0   8   6       16.49       18.25      1.89 o 
   1   8   6        2.32        1.22      1.35 o 
   2   8   6        2.71        0.43      1.45 o 
   3   8   6       27.93       28.03      1.65 o 
   1   0   7      137.10      143.47      1.42 o 
   2   0   7      784.81      820.82      4.40 o 
   3   0   7       10.24       10.92      0.79 o 
   4   0   7      409.60      379.75      3.01 o 
   5   0   7        1.26        2.23      0.78 o 
   6   0   7        0.60        1.10      0.78 o 
   7   0   7       49.29       46.39      1.93 o 
   8   0   7       26.03       26.20      1.72 o 
   0   1   7        0.29        0.45      0.59 o 
   1   1   7      558.79      590.97      2.33 o 
   2   1   7      308.29      336.90      2.34 o 
   3   1   7      818.43      890.92      3.26 o 
   4   1   7       24.12       21.73      0.60 o 
   5   1   7       87.78       90.39      0.94 o 
   6   1   7       22.95       22.62      0.83 o 
   7   1   7      161.49      159.67      1.94 o 
   8   1   7       12.45       12.84      1.50 o 
   0   2   7      200.84      183.42      1.15 o 
   1   2   7      720.82      767.51      2.20 o 
   2   2   7      911.29      957.12      3.25 o 
   3   2   7       47.92       51.81      0.81 o 
   4   2   7       66.95       68.43      0.74 o 
   5   2   7       80.80       75.84      0.94 o 
   6   2   7       33.83       39.20      0.96 o 
   7   2   7       45.62       46.48      1.46 o 
   8   2   7       16.39       15.24      1.72 o 
   0   3   7        0.27        0.10      0.56 o 
   1   3   7      118.48      128.92      0.73 o 
   2   3   7      574.76      579.02      1.70 o 
   3   3   7       86.15       89.68      0.90 o 
   4   3   7      100.95       98.87      1.02 o 
   5   3   7      307.45      296.35      1.93 o 
   6   3   7       25.23       21.28      0.90 o 
   7   3   7        2.10        2.04      1.32 o 
   8   3   7       24.95       22.37      2.02 o 
   0   4   7        1.80        2.04      0.64 o 
   1   4   7       79.68       84.27      0.66 o 
   2   4   7        5.13        6.38      0.44 o 
   3   4   7      762.66      794.96      2.66 o 
   4   4   7      305.06      302.80      1.57 o 
   5   4   7       95.31       93.84      1.42 o 
   6   4   7        9.97       11.06      1.13 o 
   7   4   7       10.31       10.46      1.65 o 
   0   5   7       26.30       27.02      0.89 o 
   1   5   7        0.54        0.21      0.53 o 
   2   5   7       61.42       61.59      0.80 o 
   3   5   7       40.05       40.28      0.88 o 
   4   5   7       99.47      104.19      1.15 o 
   5   5   7       89.95       92.05      1.54 o 
   6   5   7        1.78        1.50      1.62 o 
   7   5   7        1.24        1.10      1.85 o 
   0   6   7        0.14        1.08      1.08 o 
   1   6   7      419.65      415.43      1.97 o 
   2   6   7       33.27       32.29      0.83 o 
   3   6   7       23.21       25.51      1.12 o 
   4   6   7       90.97       84.94      1.43 o 
   5   6   7        1.33       -0.02      1.35 o 
   6   6   7       14.63       18.43      1.76 o 
   0   7   7        0.79        0.50      1.48 o 
   1   7   7       14.35       13.09      1.02 o 
   2   7   7       13.35       13.44      1.13 o 
   3   7   7       15.43       14.71      1.27 o 
   4   7   7       14.04       17.12      1.61 o 
   5   7   7        4.60        4.88      1.66 o 
   0   8   7        4.56        2.84      1.68 o 
   1   8   7       33.22       35.04      1.52 o 
   2   8   7       24.60       25.16      1.56 o 
   3   8   7       20.29       26.48      2.03 o 
   0   0   8      117.62      109.57      2.60 o 
   1   0   8      303.07      305.04      2.12 o 
   2   0   8     3062.77     3099.84     11.37 o 
   3   0   8     3608.01     3678.11     11.97 o 
   4   0   8        3.32        2.51      0.84 o 
   5   0   8       94.46      108.23      1.15 o 
   6   0   8        3.83        4.39      0.73 o 
   7   0   8        0.01       -1.02      1.53 o 
   8   0   8        8.38        8.05      2.08 o 
   0   1   8     3680.23     3635.65     21.18 o 
   1   1   8      752.51      781.40      3.06 o 
   2   1   8      460.31      493.02      1.82 o 
   3   1   8       14.68       14.26      0.45 o 
   4   1   8       26.22       22.11      0.52 o 
   5   1   8       45.02       42.01      0.79 o 
   6   1   8      104.09      100.34      1.21 o 
   7   1   8       23.66       26.61      1.28 o 
   8   1   8       30.47       32.39      1.64 o 
   0   2   8      319.11      325.52      1.68 o 
   1   2   8      760.41      817.93      2.18 o 
   2   2   8      199.90      217.51      1.47 o 
   3   2   8       28.38       27.36      0.53 o 
   4   2   8      115.69      123.06      0.87 o 
   5   2   8       69.74       73.04      0.88 o 
   6   2   8      103.12       99.77      1.19 o 
   7   2   8       72.71       73.46      1.67 o 
   8   2   8        8.38        7.32      1.57 o 
   0   3   8        2.12        2.90      0.58 o 
   1   3   8       80.16       76.27      0.60 o 
   2   3   8      152.53      143.67      0.84 o 
   3   3   8       18.64       15.02      0.47 o 
   4   3   8      188.10      192.74      1.30 o 
   5   3   8       38.85       41.10      0.97 o 
   6   3   8        7.34        7.47      0.96 o 
   7   3   8       42.02       37.71      1.51 o 
   0   4   8       79.74       87.33      1.02 o 
   1   4   8      172.67      183.55      0.86 o 
   2   4   8      131.10      117.24      0.89 o 
   3   4   8       60.80       54.65      0.93 o 
   4   4   8        1.18        1.89      0.63 o 
   5   4   8       15.74       13.80      1.09 o 
   6   4   8      107.52      108.76      1.71 o 
   7   4   8        7.10        7.13      1.46 o 
   0   5   8      303.76      320.50      2.27 o 
   1   5   8       48.77       50.17      0.73 o 
   2   5   8      158.18      157.76      1.18 o 
   3   5   8      144.87      136.09      1.36 o 
   4   5   8       68.85       67.83      1.07 o 
   5   5   8       16.82       18.30      1.11 o 
   6   5   8       20.52       20.06      1.73 o 
   0   6   8       90.02       89.22      1.64 o 
   1   6   8      169.00      154.61      1.36 o 
   2   6   8       97.40       97.79      1.38 o 
   3   6   8       59.51       54.93      1.47 o 
   4   6   8       12.97       14.85      1.08 o 
   5   6   8        3.27        4.81      1.41 o 
   6   6   8       40.12       42.62      1.97 o 
   0   7   8       20.80       23.79      1.71 o 
   1   7   8       21.15       17.59      1.04 o 
   2   7   8       12.10       12.98      1.31 o 
   3   7   8       26.62       27.51      1.45 o 
   4   7   8       20.42       21.44      1.70 o 
   5   7   8       48.95       49.45      2.05 o 
   0   8   8        1.94        0.54      1.65 o 
   1   8   8       10.84       14.01      1.46 o 
   2   8   8       34.94       40.15      1.73 o 
   3   8   8       20.51       21.75      2.14 o 
   1   0   9     2336.98     2499.74      9.60 o 
   2   0   9      326.77      322.27      2.05 o 
   3   0   9        9.49       14.31      0.85 o 
   4   0   9       38.65       46.61      1.03 o 
   5   0   9        0.15        0.80      0.80 o 
   6   0   9       28.26       30.82      0.89 o 
   7   0   9        5.08        6.50      1.47 o 
   8   0   9        0.06        2.06      2.19 o 
   0   1   9        1.51       -0.01      0.74 o 
   1   1   9      991.30     1010.95      3.15 o 
   2   1   9      342.63      362.53      2.15 o 
   3   1   9       67.43       66.54      0.68 o 
   4   1   9      184.32      189.62      1.03 o 
   5   1   9      119.89      116.08      1.29 o 
   6   1   9       25.74       23.13      0.88 o 
   7   1   9        8.94        9.61      1.12 o 
   8   1   9       54.17       60.67      1.81 o 
   0   2   9      179.35      175.99      1.16 o 
   1   2   9       23.43       28.75      0.47 o 
   2   2   9      305.08      339.40      1.72 o 
   3   2   9       46.82       49.75      0.63 o 
   4   2   9      190.22      191.26      1.23 o 
   5   2   9      146.54      144.22      1.28 o 
   6   2   9       74.13       69.77      1.59 o 
   7   2   9       84.43       87.26      1.77 o 
   8   2   9        2.86        2.28      1.50 o 
   0   3   9      317.30      342.97      1.57 o 
   1   3   9       29.41       29.91      0.48 o 
   2   3   9        0.11        0.35      0.44 o 
   3   3   9       34.14       33.75      0.65 o 
   4   3   9      457.40      471.38      2.24 o 
   5   3   9       20.22       20.29      0.88 o 
   6   3   9       30.68       27.79      1.32 o 
   7   3   9       19.10       21.32      1.37 o 
   0   4   9      311.89      311.28      1.56 o 
   1   4   9      121.20      109.92      0.76 o 
   2   4   9      288.68      293.01      1.28 o 
   3   4   9      214.92      209.73      1.47 o 
   4   4   9      386.86      402.65      2.31 o 
   5   4   9       98.46       94.93      1.58 o 
   6   4   9       78.14       84.39      1.76 o 
   7   4   9        1.51        3.92      1.49 o 
   0   5   9        9.53        9.06      0.89 o 
   1   5   9       66.05       62.12      0.81 o 
   2   5   9      127.72      120.14      0.96 o 
   3   5   9       56.97       59.00      1.08 o 
   4   5   9       62.69       58.77      1.28 o 
   5   5   9        3.69        4.17      1.01 o 
   6   5   9        8.27        9.22      1.72 o 
   0   6   9      504.63      494.49      3.79 o 
   1   6   9      141.63      145.48      1.28 o 
   2   6   9       65.74       68.91      1.02 o 
   3   6   9       41.92       43.02      1.42 o 
   4   6   9        0.54        1.38      1.21 o 
   5   6   9       10.71       11.06      1.45 o 
   0   7   9      211.21      218.06      2.95 o 
   1   7   9       22.70       21.73      1.07 o 
   2   7   9       45.07       45.37      1.61 o 
   3   7   9        3.41        2.02      1.29 o 
   4   7   9        3.41        2.49      1.66 o 
   0   8   9       23.11       27.87      1.89 o 
   1   8   9        3.30        3.96      1.55 o 
   2   8   9        8.75        9.15      1.55 o 
   3   8   9        8.61       10.97      2.02 o 
   0   0  10     1191.09     1262.52      9.17 o 
   1   0  10       17.68       14.48      0.73 o 
   2   0  10        3.02        8.82      0.85 o 
   3   0  10        0.50        0.04      0.68 o 
   4   0  10      259.59      295.76      2.16 o 
   5   0  10      106.11      110.94      1.46 o 
   6   0  10       45.40       44.42      1.17 o 
   7   0  10        8.01        9.83      1.50 o 
   8   0  10        3.06        3.38      2.44 o 
   0   1  10       91.34       88.26      1.19 o 
   1   1  10      323.08      352.84      1.34 o 
   2   1  10       72.38       73.36      0.72 o 
   3   1  10       43.07       44.19      0.62 o 
   4   1  10       38.47       35.20      0.73 o 
   5   1  10      350.67      344.90      2.37 o 
   6   1  10        5.16        4.10      0.81 o 
   7   1  10      105.82      110.15      1.93 o 
   8   1  10       11.31       11.17      1.52 o 
   0   2  10      281.83      275.97      1.71 o 
   1   2  10      376.35      391.50      1.45 o 
   2   2  10      249.04      253.86      1.18 o 
   3   2  10       14.44       15.58      0.56 o 
   4   2  10      319.30      300.10      1.98 o 
   5   2  10       53.37       50.53      0.95 o 
   6   2  10       83.72       79.60      1.32 o 
   7   2  10       29.52       27.45      1.37 o 
   8   2  10       19.12       20.69      1.68 o 
   0   3  10      848.60      826.46      3.09 o 
   1   3  10        7.10       11.32      0.44 o 
   2   3  10       49.67       48.59      0.64 o 
   3   3  10      324.94      308.81      1.72 o 
   4   3  10      275.82      277.49      2.34 o 
   5   3  10       83.36       83.47      1.45 o 
   6   3  10      116.35      116.17      1.94 o 
   7   3  10        2.06        2.21      1.23 o 
   0   4  10        0.00        0.86      0.66 o 
   1   4  10      152.25      156.68      0.93 o 
   2   4  10       68.33       75.04      0.79 o 
   3   4  10        0.28        0.04      0.43 o 
   4   4  10        8.31        8.59      1.02 o 
   5   4  10       11.65        9.48      1.30 o 
   6   4  10       30.41       36.70      1.57 o 
   7   4  10        9.54       10.23      1.59 o 
   0   5  10      201.07      203.98      1.83 o 
   1   5  10      195.45      192.59      1.19 o 
   2   5  10      293.57      280.10      1.52 o 
   3   5  10       47.84       41.08      1.03 o 
   4   5  10       42.90       42.75      1.30 o 
   5   5  10        0.01        0.51      1.13 o 
   6   5  10       15.11       14.25      1.81 o 
   0   6  10      242.25      246.58      3.21 o 
   1   6  10        6.23        7.96      0.78 o 
   2   6  10      195.76      184.79      1.86 o 
   3   6  10       39.04       44.62      1.44 o 
   4   6  10       15.73       15.07      1.34 o 
   5   6  10        2.20        1.64      1.52 o 
   0   7  10       89.37       87.37      2.26 o 
   1   7  10       99.08       94.58      1.60 o 
   2   7  10       33.13       35.64      1.57 o 
   3   7  10       29.26       27.98      1.55 o 
   4   7  10       57.42       62.23      2.11 o 
   0   8  10        4.62        5.02      1.99 o 
   1   8  10       14.95       15.63      1.53 o 
   2   8  10        3.77        4.64      1.51 o 
   1   0  11      233.45      246.79      2.27 o 
   2   0  11       19.04       25.70      0.92 o 
   3   0  11      989.50     1007.94      4.75 o 
   4   0  11       31.35       32.09      1.07 o 
   5   0  11       23.19       23.16      1.29 o 
   6   0  11        9.12        9.84      0.99 o 
   7   0  11       21.54       17.89      2.03 o 
   8   0  11        1.64        0.00      2.31 o 
   0   1  11     1145.65     1198.10      9.26 o 
   1   1  11      814.62      922.27      3.42 o 
   2   1  11       60.86       59.59      0.71 o 
   3   1  11      163.35      165.71      1.20 o 
   4   1  11      103.67      104.00      1.03 o 
   5   1  11        9.29       11.48      0.53 o 
   6   1  11        9.98        9.58      0.81 o 
   7   1  11       13.43       12.73      1.25 o 
   8   1  11       11.55       12.35      1.79 o 
   0   2  11      167.44      177.12      1.36 o 
   1   2  11       24.21       20.20      0.56 o 
   2   2  11       46.42       47.76      0.70 o 
   3   2  11      554.63      575.12      2.30 o 
   4   2  11      155.03      163.11      1.13 o 
   5   2  11       44.69       42.71      0.96 o 
   6   2  11       37.81       37.27      1.26 o 
   7   2  11       23.56       23.34      1.34 o 
   0   3  11       52.98       52.35      1.06 o 
   1   3  11       69.69       64.96      0.61 o 
   2   3  11      297.87      309.10      1.22 o 
   3   3  11      132.57      129.75      1.05 o 
   4   3  11       77.76       75.43      1.10 o 
   5   3  11       42.35       43.91      1.42 o 
   6   3  11       35.60       39.42      1.55 o 
   7   3  11       13.04       13.32      1.49 o 
   0   4  11       13.39       13.46      0.79 o 
   1   4  11       28.50       28.84      0.62 o 
   2   4  11      322.71      323.18      1.36 o 
   3   4  11       16.09       16.86      0.69 o 
   4   4  11       92.11       86.38      1.53 o 
   5   4  11       17.33       18.62      1.53 o 
   6   4  11       40.86       44.99      1.69 o 
   7   4  11        2.69        4.20      1.66 o 
   0   5  11       36.24       37.66      1.25 o 
   1   5  11       12.65       14.49      0.67 o 
   2   5  11        8.41        6.84      0.72 o 
   3   5  11      119.97      114.06      1.38 o 
   4   5  11       56.65       62.96      1.45 o 
   5   5  11        0.37        0.46      1.28 o 
   6   5  11        8.52        9.66      1.79 o 
   0   6  11       75.06       71.63      1.68 o 
   1   6  11       14.34       14.68      0.84 o 
   2   6  11      130.29      124.77      1.55 o 
   3   6  11       74.62       75.89      1.64 o 
   4   6  11        4.43        4.88      1.35 o 
   5   6  11       14.01       11.29      1.63 o 
   0   7  11       68.96       65.18      2.10 o 
   1   7  11       14.94       16.09      1.28 o 
   2   7  11       50.66       55.17      1.73 o 
   3   7  11       60.05       62.32      2.04 o 
   4   7  11       13.79       13.93      1.86 o 
   0   8  11        0.06        1.14      2.39 o 
   1   8  11        7.23        9.62      1.56 o 
   2   8  11       15.31       14.33      1.79 o 
   0   0  12      140.45      108.12      2.76 o 
   1   0  12     1422.88     1431.43     10.11 o 
   2   0  12       20.94       18.72      0.93 o 
   3   0  12       71.73       84.85      1.25 o 
   4   0  12       16.30       17.51      1.00 o 
   5   0  12        4.60        3.58      0.94 o 
   6   0  12        0.53        0.92      1.20 o 
   7   0  12        3.65        2.96      1.82 o 
   0   1  12      666.25      672.92      2.59 o 
   1   1  12      244.62      264.51      1.61 o 
   2   1  12       82.97       83.70      0.72 o 
   3   1  12      159.43      156.11      1.14 o 
   4   1  12       37.17       36.34      0.80 o 
   5   1  12       77.30       84.43      1.09 o 
   6   1  12        9.24       10.15      0.93 o 
   7   1  12       30.54       31.06      1.36 o 
   0   2  12       88.52       95.41      1.15 o 
   1   2  12      157.51      148.43      0.93 o 
   2   2  12      100.86      104.37      0.80 o 
   3   2  12      133.90      126.89      1.08 o 
   4   2  12       62.89       61.05      0.85 o 
   5   2  12       17.50       16.82      0.85 o 
   6   2  12       31.39       30.88      1.22 o 
   7   2  12        6.71        3.61      1.32 o 
   0   3  12       20.70       20.87      0.93 o 
   1   3  12      344.00      327.47      1.30 o 
   2   3  12        3.28        3.18      0.41 o 
   3   3  12       11.58       10.62      0.65 o 
   4   3  12       76.08       72.22      0.85 o 
   5   3  12       18.41       17.38      1.41 o 
   6   3  12       65.35       64.01      1.81 o 
   7   3  12       61.07       63.32      1.95 o 
   0   4  12        1.55        2.85      0.75 o 
   1   4  12       30.99       28.76      0.68 o 
   2   4  12      124.46      117.19      1.08 o 
   3   4  12       32.15       30.80      0.82 o 
   4   4  12       76.09       73.99      1.39 o 
   5   4  12       32.35       32.53      1.65 o 
   6   4  12       42.55       43.49      1.68 o 
   0   5  12        1.23        2.11      0.97 o 
   1   5  12      227.76      220.33      1.36 o 
   2   5  12       34.09       32.05      0.83 o 
   3   5  12      127.39      110.83      1.55 o 
   4   5  12       29.61       30.91      1.50 o 
   5   5  12        4.62        4.88      1.31 o 
   6   5  12        7.10        9.01      1.64 o 
   0   6  12       39.16       38.89      1.65 o 
   1   6  12       71.06       68.45      1.33 o 
   2   6  12       39.61       39.86      1.60 o 
   3   6  12        0.93       -0.01      1.23 o 
   4   6  12       13.82       15.35      1.48 o 
   5   6  12       21.01       23.36      1.67 o 
   0   7  12        3.41        2.99      1.60 o 
   1   7  12       14.23       15.38      1.43 o 
   2   7  12       26.98       26.64      1.62 o 
   3   7  12       16.93       16.86      1.75 o 
   4   7  12       51.15       58.93      2.26 o 
   0   8  12       29.79       33.02      2.64 o 
   1   8  12       17.47       19.14      1.66 o 
   1   0  13      371.49      368.34      4.59 o 
   2   0  13        5.77        5.51      0.80 o 
   3   0  13       60.29       64.60      1.26 o 
   4   0  13       29.30       24.53      1.15 o 
   5   0  13       56.28       64.44      1.36 o 
   6   0  13        0.05        1.01      1.24 o 
   7   0  13       14.24       13.80      1.73 o 
   0   1  13      278.33      310.86      2.94 o 
   1   1  13      192.59      196.49      1.14 o 
   2   1  13      182.35      170.48      1.03 o 
   3   1  13      150.20      160.52      1.37 o 
   4   1  13      102.96       98.88      1.12 o 
   5   1  13       33.11       32.17      1.01 o 
   6   1  13        7.55        7.36      0.89 o 
   7   1  13        2.50        0.78      1.35 o 
   0   2  13       17.65       16.94      0.75 o 
   1   2  13       93.15       92.61      0.80 o 
   2   2  13       70.69       59.02      0.66 o 
   3   2  13      125.48      132.14      1.16 o 
   4   2  13      179.88      180.82      1.36 o 
   5   2  13       45.89       49.51      1.10 o 
   6   2  13       12.13       12.32      1.10 o 
   7   2  13        1.14        1.73      1.32 o 
   0   3  13       41.32       39.17      1.18 o 
   1   3  13       11.30       10.55      0.60 o 
   2   3  13       32.64       29.56      0.74 o 
   3   3  13      265.49      257.27      1.69 o 
   4   3  13       29.95       29.88      0.70 o 
   5   3  13      129.18      114.40      1.58 o 
   6   3  13       36.65       35.60      1.64 o 
   7   3  13       15.13       16.07      1.67 o 
   0   4  13       15.71       17.35      1.05 o 
   1   4  13       20.78       19.62      0.68 o 
   2   4  13      319.38      310.42      1.44 o 
   3   4  13       64.12       58.19      0.78 o 
   4   4  13       20.94       19.58      1.07 o 
   5   4  13        5.00        6.84      1.49 o 
   6   4  13       18.95       16.43      1.56 o 
   0   5  13      195.05      209.47      2.34 o 
   1   5  13       58.56       55.46      0.97 o 
   2   5  13      197.90      199.76      1.53 o 
   3   5  13        7.58        7.42      0.75 o 
   4   5  13        2.38        2.76      1.33 o 
   5   5  13        8.92       10.89      1.47 o 
   6   5  13        7.39        8.17      1.67 o 
   0   6  13       10.84        6.00      1.47 o 
   1   6  13       32.43       34.50      1.18 o 
   2   6  13        7.32        5.42      1.22 o 
   3   6  13       15.25       15.83      1.26 o 
   4   6  13        3.88        3.99      1.37 o 
   5   6  13       10.47       12.02      1.69 o 
   0   7  13       31.28       32.83      1.65 o 
   1   7  13       43.69       43.24      1.72 o 
   2   7  13       77.52       78.12      1.98 o 
   3   7  13        4.94        5.62      1.80 o 
   0   0  14      579.77      573.97      4.29 o 
   1   0  14      304.48      297.29      1.85 o 
   2   0  14       10.05       11.85      1.01 o 
   3   0  14      122.57      118.80      1.65 o 
   4   0  14        0.08       -0.88      1.23 o 
   5   0  14       75.85       64.92      2.02 o 
   6   0  14        0.37        1.42      1.49 o 
   7   0  14       15.02       15.60      2.60 o 
   0   1  14       12.41       15.60      0.77 o 
   1   1  14       38.95       40.88      0.64 o 
   2   1  14       61.56       69.78      0.92 o 
   3   1  14      120.24      121.28      1.07 o 
   4   1  14        0.64        0.96      0.84 o 
   5   1  14        2.06        1.89      0.91 o 
   6   1  14       71.90       74.53      1.48 o 
   7   1  14        2.43        2.90      1.49 o 
   0   2  14       84.72       99.83      1.46 o 
   1   2  14        5.21        4.00      0.58 o 
   2   2  14      236.53      243.42      1.42 o 
   3   2  14       21.09       19.76      0.81 o 
   4   2  14      181.23      169.79      1.45 o 
   5   2  14       61.14       57.71      1.17 o 
   6   2  14       13.24       12.99      1.29 o 
   7   2  14       54.32       53.45      1.97 o 
   0   3  14        0.59        1.33      1.13 o 
   1   3  14       11.92       11.00      0.70 o 
   2   3  14       48.82       45.96      0.77 o 
   3   3  14       15.30       14.99      0.76 o 
   4   3  14       69.51       65.43      1.02 o 
   5   3  14       24.35       23.81      1.69 o 
   6   3  14       22.95       24.31      1.57 o 
   0   4  14       30.59       32.59      1.26 o 
   1   4  14      106.40      100.19      1.16 o 
   2   4  14       56.21       52.07      0.81 o 
   3   4  14        1.83        2.06      0.78 o 
   4   4  14       43.64       44.23      1.40 o 
   5   4  14       87.06       93.89      2.16 o 
   6   4  14       17.05       15.86      1.56 o 
   0   5  14        8.59        9.74      1.08 o 
   1   5  14      133.86      133.24      1.67 o 
   2   5  14       63.74       62.96      1.37 o 
   3   5  14        8.07        7.17      0.98 o 
   4   5  14        1.47        2.15      1.33 o 
   5   5  14        0.84        2.07      1.41 o 
   0   6  14        0.36        1.14      1.44 o 
   1   6  14       70.72       71.26      1.52 o 
   2   6  14      139.42      141.69      2.28 o 
   3   6  14       16.08       18.03      1.38 o 
   4   6  14        1.41        0.73      1.42 o 
   0   7  14        4.16        6.61      1.86 o 
   1   7  14       48.76       55.11      1.76 o 
   2   7  14        5.01        6.18      1.52 o 
   3   7  14       18.73       20.89      2.03 o 
   1   0  15      139.58      147.21      1.71 o 
   2   0  15        0.83        0.71      1.12 o 
   3   0  15       71.60       66.56      1.53 o 
   4   0  15       16.31       15.47      1.61 o 
   5   0  15        9.22        8.55      1.92 o 
   6   0  15       50.49       50.60      2.32 o 
   7   0  15        0.75        1.08      2.37 o 
   0   1  15       55.54       57.44      1.23 o 
   1   1  15      450.95      453.06      3.30 o 
   2   1  15      179.27      175.98      1.17 o 
   3   1  15       66.27       65.34      0.85 o 
   4   1  15      106.82      105.65      1.47 o 
   5   1  15        6.50        8.54      1.30 o 
   6   1  15        2.93        3.51      1.28 o 
   7   1  15        5.25        4.17      1.53 o 
   0   2  15        4.41        4.85      1.19 o 
   1   2  15      187.47      190.74      1.27 o 
   2   2  15      117.16      110.61      1.21 o 
   3   2  15      276.09      277.36      1.72 o 
   4   2  15       25.05       23.49      1.04 o 
   5   2  15        4.97        3.73      1.21 o 
   6   2  15       10.45       11.94      1.50 o 
   7   2  15        2.49        2.57      1.60 o 
   0   3  15      180.12      173.89      2.46 o 
   1   3  15       76.87       77.59      1.05 o 
   2   3  15       73.25       68.42      0.95 o 
   3   3  15       15.43       14.51      0.82 o 
   4   3  15       28.72       27.76      1.30 o 
   5   3  15       15.64       13.88      1.53 o 
   6   3  15       30.86       30.66      1.85 o 
   0   4  15      142.78      129.57      1.93 o 
   1   4  15       40.30       37.10      0.97 o 
   2   4  15       15.31       15.99      0.84 o 
   3   4  15       46.74       45.46      1.23 o 
   4   4  15       34.62       35.69      1.39 o 
   5   4  15       28.63       28.15      1.59 o 
   6   4  15       14.31       16.31      1.66 o 
   0   5  15      170.80      172.80      2.39 o 
   1   5  15       27.84       24.87      1.13 o 
   2   5  15       38.12       38.91      1.35 o 
   3   5  15        1.91        2.03      1.19 o 
   4   5  15       13.25       14.17      1.45 o 
   5   5  15       17.11       20.79      1.66 o 
   0   6  15       37.96       34.13      1.78 o 
   1   6  15        1.90        1.68      1.14 o 
   2   6  15       18.55       22.12      1.60 o 
   3   6  15       10.28       12.34      1.49 o 
   4   6  15        8.06        6.13      1.47 o 
   0   7  15        0.18        0.15      2.14 o 
   1   7  15       20.64       24.40      1.58 o 
   2   7  15       32.13       32.72      1.88 o 
   0   0  16      526.03      507.61      7.10 o 
   1   0  16      586.26      583.39      4.69 o 
   2   0  16      118.46      114.67      1.89 o 
   3   0  16       68.40       61.56      1.54 o 
   4   0  16       12.08       12.18      1.59 o 
   5   0  16       49.32       52.63      2.28 o 
   6   0  16        2.87        2.43      2.09 o 
   7   0  16        0.13       -0.07      2.66 o 
   0   1  16       11.03        9.35      1.38 o 
   1   1  16      181.56      189.62      1.74 o 
   2   1  16        3.50        2.66      0.63 o 
   3   1  16        6.02        6.92      0.65 o 
   4   1  16      101.98      103.75      1.42 o 
   5   1  16       24.12       24.65      1.50 o 
   6   1  16        0.62       -0.67      1.43 o 
   0   2  16       10.30        9.54      1.47 o 
   1   2  16       14.23       13.38      0.92 o 
   2   2  16       67.23       63.49      0.80 o 
   3   2  16      191.02      179.88      1.68 o 
   4   2  16        8.85        8.04      1.19 o 
   5   2  16       42.24       39.04      1.56 o 
   6   2  16       12.67       16.66      1.62 o 
   0   3  16       90.62       83.50      2.17 o 
   1   3  16       57.56       52.31      1.07 o 
   2   3  16       76.99       73.06      1.00 o 
   3   3  16      124.82      117.56      1.42 o 
   4   3  16       26.99       28.28      1.25 o 
   5   3  16       30.75       30.28      1.56 o 
   6   3  16        0.73       -0.08      1.61 o 
   0   4  16      159.27      155.10      2.63 o 
   1   4  16       89.25       90.88      1.28 o 
   2   4  16       29.64       25.09      1.02 o 
   3   4  16       33.11       29.47      1.18 o 
   4   4  16        9.16       13.25      1.30 o 
   5   4  16       11.51        8.49      1.46 o 
   0   5  16       71.68       71.91      2.10 o 
   1   5  16       14.20       12.95      1.28 o 
   2   5  16        2.97        1.62      1.17 o 
   3   5  16       86.66       80.81      1.66 o 
   4   5  16        5.30        6.78      1.50 o 
   5   5  16       33.89       38.01      1.81 o 
   0   6  16       25.24       25.40      1.96 o 
   1   6  16        2.56        2.12      1.27 o 
   2   6  16        6.96        6.50      1.52 o 
   3   6  16       53.23       57.29      2.11 o 
   0   7  16        4.26        5.19      2.36 o 
   1   7  16        5.21        6.51      1.55 o 
   1   0  17       49.78       46.33      2.66 o 
   2   0  17      468.64      476.27      4.65 o 
   3   0  17       58.48       61.02      1.71 o 
   4   0  17        5.38        5.42      1.55 o 
   5   0  17        2.91        0.97      1.93 o 
   6   0  17        0.67        1.18      2.20 o 
   0   1  17        3.78        5.44      0.90 o 
   1   1  17      170.56      173.20      1.82 o 
   2   1  17      289.23      272.12      1.73 o 
   3   1  17       40.81       42.90      0.94 o 
   4   1  17       79.75       78.72      1.65 o 
   5   1  17        9.55        9.58      1.32 o 
   6   1  17       16.56       16.45      1.51 o 
   0   2  17        2.87        3.58      1.81 o 
   1   2  17      193.30      188.10      1.81 o 
   2   2  17       16.31       15.50      0.60 o 
   3   2  17       53.48       48.50      1.01 o 
   4   2  17       10.97       11.83      1.29 o 
   5   2  17        3.70        2.72      1.34 o 
   6   2  17        3.45        2.59      1.84 o 
   0   3  17        0.67        0.34      1.77 o 
   1   3  17       41.14       39.95      1.13 o 
   2   3  17       11.30       12.50      0.93 o 
   3   3  17       17.94       16.18      1.01 o 
   4   3  17       35.10       34.17      1.31 o 
   5   3  17       23.01       20.76      1.62 o 
   6   3  17        8.61        9.47      1.89 o 
   0   4  17        0.61        1.19      1.50 o 
   1   4  17       22.01       17.67      1.12 o 
   2   4  17       25.87       27.59      1.25 o 
   3   4  17       20.95       20.56      1.16 o 
   4   4  17       11.11       13.13      1.48 o 
   5   4  17        1.51        0.79      1.52 o 
   0   5  17        0.05       -0.21      1.53 o 
   1   5  17      152.70      151.89      2.17 o 
   2   5  17       26.63       27.60      1.32 o 
   3   5  17        5.57        5.67      1.24 o 
   4   5  17       14.82       14.90      1.60 o 
   0   6  17       21.84       25.43      2.07 o 
   1   6  17        1.80        1.86      1.43 o 
   2   6  17        8.10        7.33      1.54 o 
   3   6  17       37.11       40.70      2.07 o 
   0   0  18        7.25        7.76      2.90 o 
   1   0  18      244.31      244.34      3.89 o 
   2   0  18       88.47       80.80      2.41 o 
   3   0  18      124.59      131.52      3.25 o 
   4   0  18        4.31        4.09      1.95 o 
   5   0  18        3.58        3.39      1.95 o 
   6   0  18        0.29       -1.81      2.20 o 
   0   1  18      310.57      300.29      5.23 o 
   1   1  18       32.02       32.42      1.23 o 
   2   1  18       39.93       34.26      0.84 o 
   3   1  18       21.59       17.55      0.95 o 
   4   1  18       49.68       51.63      1.72 o 
   5   1  18       13.71       15.25      1.43 o 
   6   1  18        8.34        6.41      1.75 o 
   0   2  18        6.08        3.10      2.25 o 
   1   2  18       84.39       81.76      1.57 o 
   2   2  18       57.79       58.70      1.16 o 
   3   2  18       26.30       28.88      0.96 o 
   4   2  18       36.17       29.22      1.48 o 
   5   2  18       17.65       19.58      1.46 o 
   6   2  18       48.41       49.51      2.25 o 
   0   3  18       97.60       95.05      2.77 o 
   1   3  18       45.95       47.92      1.18 o 
   2   3  18       63.16       61.88      1.50 o 
   3   3  18       73.56       70.20      1.37 o 
   4   3  18       20.84       19.09      1.27 o 
   5   3  18       47.15       44.25      2.02 o 
   0   4  18       45.72       36.52      2.35 o 
   1   4  18        4.50        5.29      1.36 o 
   2   4  18        0.58       -0.13      1.08 o 
   3   4  18       19.32       20.79      1.17 o 
   4   4  18        0.47       -1.50      1.54 o 
   5   4  18       16.61       18.07      1.77 o 
   0   5  18        0.27        0.54      1.91 o 
   1   5  18      140.75      145.57      2.16 o 
   2   5  18        4.92        2.26      1.25 o 
   3   5  18       12.83       12.42      1.64 o 
   4   5  18       48.16       57.05      2.14 o 
   0   6  18      105.82      116.83      2.97 o 
   1   6  18        3.75        5.69      1.62 o 
   2   6  18       17.15       16.47      1.68 o 
   1   0  19       30.70       35.61      2.21 o 
   2   0  19        1.06        1.69      1.75 o 
   3   0  19       40.00       39.58      2.33 o 
   4   0  19       72.59       77.17      2.70 o 
   5   0  19        0.38        0.69      1.98 o 
   6   0  19        0.51        3.12      2.08 o 
   0   1  19      116.96      106.68      5.29 o 
   1   1  19       24.46       24.50      1.14 o 
   2   1  19      335.42      340.09      3.61 o 
   3   1  19       45.93       40.50      1.52 o 
   4   1  19       64.69       66.92      1.83 o 
   5   1  19        8.44        8.18      1.43 o 
   6   1  19       23.80       24.18      1.68 o 
   0   2  19      155.10      148.32      3.51 o 
   1   2  19       10.70        8.19      1.08 o 
   2   2  19        7.68        5.62      1.14 o 
   3   2  19        4.95        5.66      1.19 o 
   4   2  19       34.11       35.42      1.46 o 
   5   2  19       27.37       31.19      1.70 o 
   0   3  19        0.00        0.63      1.98 o 
   1   3  19       18.22       18.98      1.23 o 
   2   3  19        5.40        3.72      1.29 o 
   3   3  19        0.29        0.16      1.20 o 
   4   3  19       70.78       71.61      1.87 o 
   5   3  19       33.07       33.40      1.96 o 
   0   4  19        3.26        2.97      1.98 o 
   1   4  19       21.30       21.70      1.52 o 
   2   4  19       23.29       19.98      1.35 o 
   3   4  19       16.84       18.01      1.39 o 
   4   4  19       21.39       23.84      1.89 o 
   0   5  19       93.49       88.86      2.99 o 
   1   5  19       16.22       14.38      1.44 o 
   2   5  19        9.74       12.93      1.59 o 
   3   5  19        7.75        9.53      1.85 o 
   0   6  19        1.90        3.01      2.49 o 
   1   6  19       12.24       15.82      1.76 o 
   0   0  20       26.73       25.50      3.79 o 
   1   0  20        0.94        1.75      1.74 o 
   2   0  20      138.81      128.73      3.78 o 
   3   0  20       22.15       23.18      2.53 o 
   4   0  20        0.64       -0.80      2.30 o 
   5   0  20       40.29       38.19      2.59 o 
   0   1  20      145.90      151.95      3.77 o 
   1   1  20       20.28       21.19      1.18 o 
   2   1  20       83.84       82.18      2.22 o 
   3   1  20       18.99       18.58      1.54 o 
   4   1  20       10.71       10.17      1.50 o 
   5   1  20        2.60        3.09      1.41 o 
   0   2  20       20.18       23.36      2.73 o 
   1   2  20       38.26       41.42      1.51 o 
   2   2  20       17.03       18.29      1.41 o 
   3   2  20        4.56        5.67      1.39 o 
   4   2  20       86.00       83.82      2.03 o 
   5   2  20       14.46       15.78      1.66 o 
   0   3  20        0.81        2.11      2.04 o 
   1   3  20       42.15       40.31      1.86 o 
   2   3  20        9.29        8.70      1.33 o 
   3   3  20       28.00       27.86      1.57 o 
   4   3  20       47.90       41.63      1.90 o 
   0   4  20       35.76       31.60      2.49 o 
   1   4  20       11.27        8.66      1.48 o 
   2   4  20        3.62        2.45      1.40 o 
   3   4  20        4.57        4.67      1.48 o 
   4   4  20        1.77        1.42      1.73 o 
   0   5  20       49.93       44.99      2.63 o 
   1   5  20        3.70        5.51      1.52 o 
   2   5  20        5.18        6.16      1.52 o 
   1   0  21        0.80        0.84      2.49 o 
   2   0  21        0.08        0.34      2.35 o 
   3   0  21        2.81        5.44      2.57 o 
   4   0  21       51.31       54.15      2.79 o 
   5   0  21        0.19        0.70      2.33 o 
   0   1  21       63.79       62.78      3.28 o 
   1   1  21       11.55       14.10      1.38 o 
   2   1  21       34.26       37.77      1.74 o 
   3   1  21       47.60       47.39      1.80 o 
   4   1  21       58.70       56.62      1.87 o 
   5   1  21       22.81       23.74      1.68 o 
   0   2  21       20.37       16.56      2.51 o 
   1   2  21       11.37        9.78      1.75 o 
   2   2  21       23.63       24.85      1.61 o 
   3   2  21       38.00       36.09      1.65 o 
   4   2  21        0.87        0.24      1.50 o 
   0   3  21       66.16       70.02      3.45 o 
   1   3  21       12.87       11.77      1.66 o 
   2   3  21        0.43       -0.27      1.54 o 
   3   3  21       19.37       20.90      1.51 o 
   4   3  21        1.60        2.07      1.55 o 
   0   4  21       32.60       39.22      2.68 o 
   1   4  21       30.50       32.15      1.80 o 
   2   4  21        2.84        4.03      1.43 o 
   3   4  21       12.03       13.21      1.96 o 
   0   5  21       51.41       65.49      2.99 o 
   1   5  21       12.11       11.02      1.58 o 
   2   5  21        8.42        9.14      1.81 o 
   0   0  22       17.73       19.59      4.31 o 
   1   0  22       23.76       23.33      2.78 o 
   2   0  22        0.02       -0.74      2.53 o 
   3   0  22        1.71        2.37      2.42 o 
   4   0  22       45.93       46.02      3.02 o 
   0   1  22        0.18        0.64      2.69 o 
   1   1  22       36.70       36.86      2.02 o 
   2   1  22        6.58       10.13      1.56 o 
   3   1  22       18.28       13.79      1.60 o 
   4   1  22       12.48       14.79      1.71 o 
   0   2  22       17.82       14.02      2.64 o 
   1   2  22       16.93       17.88      1.92 o 
   2   2  22        5.01        5.84      1.65 o 
   3   2  22       23.61       21.81      1.87 o 
   4   2  22        6.58        6.10      1.48 o 
   0   3  22       15.02       13.70      2.58 o 
   1   3  22        0.33       -0.81      1.69 o 
   2   3  22        4.81        6.56      1.72 o 
   3   3  22        3.80        1.60      1.66 o 
   0   4  22        0.88        1.46      2.36 o 
   1   4  22        1.16        1.31      1.71 o 
   2   4  22       21.10       19.25      1.81 o 
   1   0  23        8.05        7.41      2.73 o 
   2   0  23       32.03       33.23      3.01 o 
   3   0  23        2.00        1.92      2.62 o 
   4   0  23        0.10       -1.32      2.78 o 
   0   1  23       11.26       14.18      2.72 o 
   1   1  23        5.55        8.76      1.95 o 
   2   1  23       10.87       10.16      1.95 o 
   3   1  23        8.00        9.74      1.87 o 
   4   1  23       42.00       45.32      2.02 o 
   0   2  23       13.71       12.97      2.81 o 
   1   2  23       27.83       32.64      2.11 o 
   2   2  23        8.62        8.37      1.87 o 
   3   2  23        1.91        1.86      1.85 o 
   0   3  23        2.30        3.41      2.62 o 
   1   3  23       20.73       24.03      1.99 o 
   2   3  23        8.85       10.51      1.89 o 
   3   3  23       11.30        9.87      1.94 o 
   0   4  23        2.60       -2.43      2.43 o 
   1   4  23       21.99       24.61      2.03 o 
   0   0  24        0.00        0.75      3.67 o 
   1   0  24       34.01       38.34      3.21 o 
   2   0  24        3.19        0.21      2.82 o 
   3   0  24        0.00        3.43      2.69 o 
   0   1  24       34.69       45.41      3.30 o 
   1   1  24       31.73       28.55      2.19 o 
   2   1  24        2.64        2.96      1.90 o 
   3   1  24       18.99       20.28      2.11 o 
   0   2  24        1.75        0.96      2.74 o 
   1   2  24        2.91        2.20      1.95 o 
   2   2  24        2.20        2.85      1.88 o 
   0   3  24        9.51       12.06      3.17 o 
   1   3  24        5.55        6.20      1.98 o 
   1   0  25        3.91        6.24      2.67 o 
   2   0  25       19.59       24.40      2.96 o 
   0   1  25       33.87       40.07      3.42 o 
   1   1  25        2.69        3.33      2.03 o 
   2   1  25       10.23       12.75      2.10 o 
   0   2  25        3.75        4.88      2.79 o 
   1   2  25        9.55       10.67      1.94 o 
   0   0  26       18.05       18.60      4.55 o 
                                                 
